# Supplementary material for: Transovarial transmission of a core virome in the Chagas disease vector Rhodnius prolixus
Source: PLoS Pathog. 2021 Aug 18;17(8):e1009780. doi: 10.1371/journal.ppat.1009780 (PMC8372912; doi:10.1371/journal.ppat.1009780)
Supplement: S1 Table — (XLSX) [file ppat.1009780.s011.xlsx]

## Sheet: S1_Table - Smilarity Between R.
	RpV1	RpV2	RpV3	RpV4	RpV5	RpV6	RpV7	TrV
RpV1
RpV2	42,73%
RpV3	31,29%	29,22%
RpV4	32,25%	28,93%	73,89%
RpV5	37,96%	33,46%	38,53%	38,15%
RpV6	37,35%	31,93%	38,19%	38,38%	64,69%
RpV7	30,92%	28,34%	78,51%	72,86%	38,35%	38,47%
TrV	32,52%	29,41%	29,89%	29,69%	41,17%	39,74%	29,55%
