# Supplementary material for: Transovarial transmission of a core virome in the Chagas disease vector Rhodnius prolixus
Source: PLoS Pathog. 2021 Aug 18;17(8):e1009780. doi: 10.1371/journal.ppat.1009780 (PMC8372912; doi:10.1371/journal.ppat.1009780)
Supplement: S2 Table — (XLSX) [file ppat.1009780.s012.xlsx]

## Sheet: S2_Table - vsiRNAs mapped to Rh
Sample	Mapped to Rhodnius' genome	Mapped to Rhodnius' genome and viruses	Mapping in genomic features	Mapped in protein coding genes	Mapped in introns	Mapped in exons
PVS	3729642	73746	38645	36859	29658	7201
Egg	3831365	89010	42504	41624	33996	7628
PVS
Name	Mapped to Rhodnius' genome and to virus	Uniquely mapped	Multi-mapped
RpV1	15297	15263	34
RpV2	974	944	30
RpV3	4987	3323	1664
RpV4	22558	21865	693
RpV5	5379	5197	182
RpV6	7666	7485	181
RpV7	22758	20960	1798
TrV	1945	1913	32
Egg
Name	Mapped to Rhodnius' genome and to virus	Uniquely mapped	Multi-mapped
RpV1	12232	12219	13
RpV2	547	530	17
RpV3	5310	2556	2754
RpV4	11273	10524	749
RpV5	10882	10555	327
RpV6	19672	19338	334
RpV7	36907	34023	2884
TrV	1330	1320	10
