# Supplementary material for: Transovarial transmission of a core virome in the Chagas disease vector Rhodnius prolixus
Source: PLoS Pathog. 2021 Aug 18;17(8):e1009780. doi: 10.1371/journal.ppat.1009780 (PMC8372912; doi:10.1371/journal.ppat.1009780)
Supplement: S3 Table — (XLSX) [file ppat.1009780.s013.xlsx]

## Sheet: S3_Table - R. prolixus RNAi pat
Drosophila Gene	FlyBase ID	R. prolixus Ortholog	Gene ID
dcr-1	FBgn0039016	Rp-dcr-1	RPRC002485
dcr-2	FBgn0034246	Rp-dcr-2	RPRC013872
ago1	FBgn0262739	Rp-ago1	RPRC013696
ago2	FBgn0087035	Rp-ago2	RPRC010981
ago3	FBgn0250816	Rp-ago3	RPRC013054
piwi	FBgn0004872	Rp-piwi1	RPRC000252
		Rp-piwi2	RPRC002460
		Rp-piwi3	RPRC001891
r2d2	FBgn0031951	Rp-r2d2	RPRC000119
loqs	FBgn0032515	Rp-loqs	RPRC000198
drosha	FBgn0026722	Rp-drosha	RPRC013112
pasha	FBgn0039861	Rp-pasha	RPRC000304
ranbp21	FBgn0031051	Rp-ranbp21	RPRC013861
fmr1	FBgn0028734	Rp-fmr1	RPRC005599
