# Supplementary material for: Transovarial transmission of a core virome in the Chagas disease vector Rhodnius prolixus
Source: PLoS Pathog. 2021 Aug 18;17(8):e1009780. doi: 10.1371/journal.ppat.1009780 (PMC8372912; doi:10.1371/journal.ppat.1009780)
Supplement: S4 Table — (XLSX) [file ppat.1009780.s014.xlsx]

## Sheet: S4_Table - Read abundance per V
	RNA-Seq mapped reads
	PVS_1	PVS_2	Egg_1	Egg_2
RpV1	34522	31088	50931	131249
RpV2	1096	50	19	1474
RpV3	137	5	86	5124
RpV4	1143	9203	501	1041
RpV5	8	694	11	115
RpV6	7	575	16	23
RpV7	2427	4798	341	622
Total Sequenced Reads	38481892	25723902	27597334	22588285
	CPM
	PVS_1	PVS_2	Egg_1	Egg_2
RpV1	897.097	1208.53	1845.5	5810.49
RpV2	28.4809	1.94372	0.688472	65.2551
RpV3	3.56012	0.194372	3.11624	226.843
RpV4	29.7023	357.761	18.1539	46.0858
RpV5	0.20789	26.9788	0.398589	5.09113
RpV6	0.181904	22.3528	0.579766	1.01823
RpV7	63.0686	186.519	12.3563	27.5364
	Quantification (Salmon)
	PVS_1	PVS_2	Egg_1	Egg_2
Rp49 (RPRC014419) - estimated number of reads	22163.3	12987.6	2627.58	2724.96
Rp49 (RPRC014419) - CPM	575.941	504.885	95.2114	120.636
