# Supplementary material for: Transovarial transmission of a core virome in the Chagas disease vector Rhodnius prolixus
Source: PLoS Pathog. 2021 Aug 18;17(8):e1009780. doi: 10.1371/journal.ppat.1009780 (PMC8372912; doi:10.1371/journal.ppat.1009780)
Supplement: S5 Table — (XLSX) [file ppat.1009780.s015.xlsx]

## Sheet: S5_Table - Virus abundance on t
	454 mapped reads (Ribeiro et al, 2014)
	SRR206936 (anterior midgut)	SRR206937 (posterior midgut)	SRR206938 (Rectum)	SRR206946 (whole body)	SRR206947 (Malpighian tubules)	SRR206948 (fat body)	SRR206952 (ovary)	SRR206983 (testes)	SRR206984 (embryo)	SRR206985 (embryo)
RpV1	27	22	57	72	0	3	15	9	18	0
RpV2	0	0	0	0	0	0	0	0	0	0
RpV3	0	0	0	0	7	0	0	0	0	0
RpV4	1	0	0	3	0	0	0	0	0	0
RpV5	0	0	0	0	0	0	0	0	0	0
RpV6	0	0	0	2	20	0	0	0	0	0
RpV7	0	0	0	0	0	0	0	0	0	0
Total Sequenced Reads	186932	168070	201687	465610	266617	267956	218179	176891	313101	151210
Number of bases	97.4M	91.8M	110.7M	240.9M	81.6M	90.1M	72.1M	93.7M	95.3M	54.2M
	CPM
	SRR206936 (anterior midgut)	SRR206937 (posterior midgut)	SRR206938 (Rectum)	SRR206946 (whole body)	SRR206947 (Malpighian tubules)	SRR206948 (fat body)	SRR206952 (ovary)	SRR206983 (testes)	SRR206984 (embryo)	SRR206985 (embryo)
RpV1	144.438	130.898	282.616	154.636	0	11.1959	68.7509	50.8788	57.4894	0
RpV2	0	0	0	0	0	0	0	0	0	0
RpV3	0	0	0	0	26.2549	0	0	0	0	0
RpV4	5.34954	0	0	6.44316	0	0	0	0	0	0
RpV5	0	0	0	0	0	0	0	0	0	0
RpV6	0	0	0	4.29544	75.014	0	0	0	0	0
RpV7	0	0	0	0	0	0	0	0	0	0
