# Supplementary material for: Transovarial transmission of a core virome in the Chagas disease vector Rhodnius prolixus
Source: PLoS Pathog. 2021 Aug 18;17(8):e1009780. doi: 10.1371/journal.ppat.1009780 (PMC8372912; doi:10.1371/journal.ppat.1009780)
Supplement: S6 Table — (XLSX) [file ppat.1009780.s016.xlsx]

## Sheet: S6_Table - SmallRNA-seq Read Ab
Sample	Total Reads	Total Mapped	Uniquely mapped	Multi-mapped
PVS	4383106	113759	110492	3267
EGG	4539148	139556	134275	5281
PVS
Name	Total Mapped	Uniquely mapped	Multi-mapped
RpV1	20091	20046	45
RpV2	1044	1010	34
RpV3	7662	5165	2497
RpV4	33355	32001	1354
RpV5	7202	6912	290
RpV6	9066	8778	288
RpV7	37136	34455	2681
TrV	2163	2125	38
Egg
Name	Total Mapped	Uniquely mapped	Multi-mapped
RpV1	16264	16247	17
RpV2	571	552	19
RpV3	7996	3941	4055
RpV4	18632	16855	1777
RpV5	15135	14370	765
RpV6	26222	25451	771
RpV7	59498	55191	4307
TrV	1687	1668	19
