# Supplementary material for: Transovarial transmission of a core virome in the Chagas disease vector Rhodnius prolixus
Source: PLoS Pathog. 2021 Aug 18;17(8):e1009780. doi: 10.1371/journal.ppat.1009780 (PMC8372912; doi:10.1371/journal.ppat.1009780)
Supplement: S7 Table — (XLSX) [file ppat.1009780.s017.xlsx]

## Sheet: S7_Table - Shared smallRNA-Seq 
PVS
	RpV1	RpV2	RpV3	RpV4	RpV5	RpV6	RpV7
RpV1
RpV2	10
RpV3	1	2
RpV4	0	11	934
RpV5	4	1	0	0
RpV6	3	3	0	0	279
RpV7	0	2	2989	1123	0	1
Egg
	RpV1	RpV2	RpV3	RpV4	RpV5	RpV6	RpV7
RpV1
RpV2	4
RpV3	0	3
RpV4	1	5	1345
RpV5	1	0	0	0
RpV6	0	2	2	0	762
RpV7	1	1	3879	2774	0	2
